# Supplementary material for: C(sp)-C(sp) Lever-Based Targets of Orientational Chirality: Design and Asymmetric Synthesis
Source: Molecules. 2024 May 11;29(10):2274. doi: 10.3390/molecules29102274 (PMC11123770; doi:10.3390/molecules29102274)
Supplement: Supplementary file 1 [file molecules-29-02274-s001.zip]

Archive with 1 entries (1 files):
- molecules-2988739-supplementary.pdf
